# Supplementary material for: Experimental evaluation of genetic variability based on DNA metabarcoding from the aquatic environment: Insights from the Leray COI fragment
Source: Ecol Evol. 2024 Jul 4;14(7):e11631. doi: 10.1002/ece3.11631 (PMC11222756; doi:10.1002/ece3.11631)
Supplement: Supplementary file 5 — Table S1 [file ECE3-14-e11631-s002.csv]

Group	Group_n	Sp_name	seq_num	seq_length_folmer	seq_length_leray	hap_num_folmer	hap_num_leray	SNP_folmer	SNP_leray	groups_folmer	groups_leray	Density_folmer	Density_leray
Crustaceans	1	Balanus crenatus	122	656	313	53	36	56	27	4	3	80	80
Crustaceans	1	Callinectes sapidus	132	658	313	70	35	77	38	4	5	80	30
Crustaceans	1	Carcinus maenas	251	507	313	14	13	5	4	5	5	100	80
Crustaceans	1	Cyamus boopis	64	740	313	39	23	62	28	4	2	80	80
Crustaceans	1	Eriocheir sinensis	48	651	313	48	30	133	76	6	6	80	80
Crustaceans	1	Fistulobalanus albicostatus	145	616	313	70	45	74	38	5	4	80	80
Crustaceans	1	Jassa herdmani	44	658	313	44	19	27	11	5	2	80	80
Crustaceans	1	Johora singaporensis	93	664	313	7	5	6	4	3	3	49	24
Crustaceans	1	Laophontella armata	54	496	313	24	25	56	46	5	4	80	46
Crustaceans	1	Munida endeavourae	71	649	313	71	38	69	30	1	1	80	80
Crustaceans	1	Munida isos	111	649	313	111	56	89	41	1	1	80	80
Crustaceans	1	Neocaridina davidi	44	641	313	44	27	53	28	3	2	80	80
Crustaceans	1	Neocaridina ketagalan	27	641	313	27	14	44	19	5	4	80	80
Crustaceans	1	Oratosquilla oratoria	108	658	313	108	68	105	53	2	2	80	80
Crustaceans	1	Panulirus japonicus	35	657	313	27	21	48	22	3	2	80	80
Crustaceans	1	Paratya australiensis	39	614	313	6	5	42	25	2	2	80	80
Crustaceans	1	Polycope pseudoinornata	50	433	313	8	8	6	6	2	2	80	80
Crustaceans	1	Porroecia spinirostris	36	682	313	36	30	49	22	3	2	80	80
Crustaceans	1	Shinkaia crosnieri	37	658	313	37	22	56	30	2	2	80	80
Crustaceans	1	Tylos granulatus	179	617	313	43	28	109	56	4	4	80	80
Echinodermata	2	Acrocnida brachiata	350	598	313	151	102	168	92	4	3	80	80
Echinodermata	2	Arbacia spatuligera	140	630	313	25	19	78	65	2	2	80	80
Echinodermata	2	Asteroschema clavigerum	28	924	313	28	18	47	16	1	1	80	80
Echinodermata	2	Cenolia tasmaniae	66	511	313	18	13	21	14	2	2	80	80
Echinodermata	2	Cenolia trichoptera	70	511	313	26	19	28	18	3	2	80	80
Echinodermata	2	Echinarachnius parma	111	631	313	29	13	27	11	3	2	80	80
Echinodermata	2	Evasterias troschelii	60	623	313	17	7	150	78	2	2	80	80
Echinodermata	2	Glabraster antarctica	285	655	313	145	83	120	57	11	9	80	80
Echinodermata	2	Holothuria mammata	54	502	313	53	34	52	31	2	2	80	80
Echinodermata	2	Holothuria polii	32	484	313	32	21	41	25	1	1	80	80
Echinodermata	2	Holothuria tubulosa	26	412	313	12	9	17	13	3	2	80	80
Echinodermata	2	Meridiastra calcar	53	800	313	21	10	30	12	4	2	80	80
Echinodermata	2	Ophiothrix lineata	32	718	313	32	20	45	20	3	2	80	80
Echinodermata	2	Ophiura sarsii	47	659	313	26	13	30	15	1	1	80	80
Echinodermata	2	Paracentrotus lividus	237	526	247	63	29	48	23	6	3	80	80
Echinodermata	2	Parvulastra exigua	39	799	313	14	6	17	5	3	1	80	80
Echinodermata	2	Strongylocentrotus intermedius	59	1080	313	23	3	28	2	2	1	80	80
Fishes	3	Anguilla marmorata	43	843	313	15	4	16	4	2	1	80	80
Fishes	3	Austrolebias nigrofasciatus	100	935	313	35	7	29	6	5	2	80	80
Fishes	3	Gobiesox adustus	69	621	313	31	11	37	19	5	3	60	50
Fishes	3	Gobiosoma bosc	57	613	313	57	34	86	47	3	3	80	90
Fishes	3	Halicampus grayi	18	756	313	18	5	25	4	2	1	80	80
Fishes	3	Hippocampus mohnikei	182	633	313	60	39	54	35	3	1	80	80
Fishes	3	Hippocampus whitei	36	683	313	13	9	11	8	2	2	80	80
Fishes	3	Limia vittata	26	628	313	12	10	17	11	2	2	80	80
Fishes	3	Misgurnus mohoity	51	645	313	24	13	133	62	3	3	80	80
Fishes	3	Monopterus albus	180	665	313	40	25	52	24	5	6	80	90
Fishes	3	Mugil cephalus	36	627	313	36	16	55	25	3	3	80	80
Fishes	3	Rhinogobius formosanus	20	605	313	7	5	6	4	2	1	30	30
Fishes	3	Scleropages formosus	64	654	313	7	3	6	2	2	1	30	33
Fishes	3	Scomber japonicus	27	615	313	27	20	34	21	2	2	80	80
Fishes	3	Sinobdella sinensis	17	749	313	17	9	20	8	2	2	80	80
Fishes	3	Stolothrissa tanganicae	96	643	313	46	26	48	23	2	1	80	80
Fishes	3	Trachurus japonicus	22	655	313	22	14	22	12	1	1	80	80
Fishes	3	Tribolodon hakonensis	19	655	313	7	5	20	11	3	2	80	80
Fishes	3	Xiphias gladius	18	681	313	16	11	34	13	3	2	80	80
Mollusca	4	Bulinus globosus	19	730	313	2	2	3	1	2	2	80	80
Mollusca	4	Ellobium chinense	25	631	313	16	12	26	12	5	2	80	80
Mollusca	4	Littoraria subvittata	186	680	313	26	6	18	4	7	1	80	80
Mollusca	4	Melanopsis etrusca	23	668	313	5	5	17	9	3	2	80	80
Mollusca	4	Meretrix lamarckii	28	582	313	28	6	15	5	2	1	80	80
Mollusca	4	Meretrix meretrix	59	682	313	58	31	103	48	4	3	80	80
Mollusca	4	Modiolus barbatus	49	660	313	49	37	85	50	6	5	80	80
Mollusca	4	Mytilisepta virgata	69	661	313	69	40	62	32	1	1	80	80
Mollusca	4	Nodularia douglasiae	28	524	313	24	13	65	36	3	2	80	80
Mollusca	4	Octopus hubbsorum	113	665	313	19	11	19	10	1	1	80	80
Mollusca	4	Pleurobranchaea maculata	157	1153	313	103	25	105	22	6	1	80	80
Mollusca	4	Pyrgulopsis kolobensis	79	658	313	54	33	88	45	6	5	80	80
Mollusca	4	Ruditapes philippinarum	162	646	313	59	37	63	34	5	4	80	80
Mollusca	4	Siphonaria lessonii	92	552	313	43	32	47	29	2	2	80	80
Mollusca	4	Solenaia oleivora	44	581	313	41	35	101	56	3	3	80	80
Mollusca	4	Tegillarca granosa	17	660	313	17	9	103	50	3	2	80	80
Mollusca	4	Teredo navalis	92	675	313	91	50	96	52	1	1	80	80
Mollusca	4	Turtonia minuta	119	657	313	29	16	101	49	5	4	80	80
Polychaeta	5	Branchipolynoe symmytilida	200	535	313	93	64	67	41	7	4	80	80
Polychaeta	5	Harmothoe imbricata	57	639	313	31	18	38	17	3	3	80	80
Polychaeta	5	Hesiolyra bergi	235	366	313	34	30	35	31	1	1	87	85
Polychaeta	5	Idanthyrsus australiensis	20	658	313	7	4	157	79	2	2	80	80
Polychaeta	5	Marphysa corallina	154	560	313	21	7	23	7	1	1	80	80
Polychaeta	5	Nereis aibuhitensis	28	684	313	28	20	34	22	2	2	80	80
Polychaeta	5	Osedax rubiplumus	69	999	313	69	21	74	20	1	1	80	80
Polychaeta	5	Polyeunoa laevis	111	658	313	83	49	116	57	5	4	80	80
Polychaeta	5	Pomatoceros triqueter	160	419	313	160	130	136	101	4	4	80	80
